# Supplementary material for: Different sex determination systems in two closely related Eurasian minnow (Phoxinus) species
Source: Heredity (Edinb). 2026 Feb 24;135(4):259–70. doi: 10.1038/s41437-026-00827-8 (PMC13102953; doi:10.1038/s41437-026-00827-8)
Supplement: Supplementary file 1 — Supplementary information [file 41437_2026_827_MOESM1_ESM.xlsx]

## Sheet: Sheet1
tissue_voucher_ID	plot_names	species	phenotypic_sex	collection_date[dd.mm.yyyy]	Latitude	Longitude	COI_GenBank accession	mitogenome_GenBank accession	SRA_GenBank	river	drainage	Country of origin	collector	extraction_method	sequencing_company
ZFMK-TIS-126010	CSK10	Phoxinus csikii	f	2024-04-02	47.8089981	10.6292419148165		PV942571	SRR34432934	Wertach	Danube	Germany	Andreas Tschauner, Fischereiverein Marktoberdorf e.V.	Qiagen MagAttract® HMW DNA Kit	Macrogen Europe
ZFMK-TIS-126012	CSK05	Phoxinus csikii	m	2024-04-02	47.8089981	10.6292419148165		PV942572	SRR34432933	Wertach	Danube	Germany	Andreas Tschauner, Fischereiverein Marktoberdorf e.V.	Qiagen MagAttract® HMW DNA Kit	Macrogen Europe
ZFMK-TIS-126014	CSK06	Phoxinus csikii	m	2024-04-02	47.8089981	10.6292419148165		PV942573	SRR34432922	Wertach	Danube	Germany	Andreas Tschauner, Fischereiverein Marktoberdorf e.V.	Qiagen MagAttract® HMW DNA Kit	Macrogen Europe
ZFMK-TIS-126015	CSK07	Phoxinus csikii	m	2024-04-02	47.8089981	10.6292419148165		PV942574	SRR34432911	Wertach	Danube	Germany	Andreas Tschauner, Fischereiverein Marktoberdorf e.V.	Qiagen MagAttract® HMW DNA Kit	Macrogen Europe
ZFMK-TIS-126018	CSK11	Phoxinus csikii	f	2024-04-02	47.8089981	10.6292419148165		PV942575	SRR34432900	Wertach	Danube	Germany	Andreas Tschauner, Fischereiverein Marktoberdorf e.V.	Qiagen MagAttract® HMW DNA Kit	Macrogen Europe
ZFMK-TIS-126019	CSK12	Phoxinus csikii	f	2024-04-02	47.8089981	10.6292419148165		PV942576	SRR34432897	Wertach	Danube	Germany	Andreas Tschauner, Fischereiverein Marktoberdorf e.V.	Qiagen MagAttract® HMW DNA Kit	Macrogen Europe
ZFMK-TIS-65414	PHX14	Phoxinus phoxinus	f	2022-08-17	50.8918972	7.2520306	PQ556875	PV942577 & PV942578	SRR34432896	Agger	Rhine	Germany	Nils Sternberg, Temitope Oriowo, Madlen Stange	Qiagen DNeasy ® Blood and Tissue Kit	Novogene GmbH
ZFMK-TIS-65468	PHX01	Phoxinus phoxinus	m	2022-08-17	50.8918972	7.2520306	PQ556927	PV942579	SRR34432895	Agger	Rhine	Germany	Nils Sternberg, Temitope Oriowo, Madlen Stange	Qiagen DNeasy ® Blood and Tissue Kit	Novogene GmbH
ZFMK-TIS-65486	PHX02	Phoxinus phoxinus	m	2022-08-17	50.8918972	7.2520306	PQ556921	PV942580	SRR34432894	Agger	Rhine	Germany	Nils Sternberg, Temitope Oriowo, Madlen Stange	Qiagen DNeasy ® Blood and Tissue Kit	Novogene GmbH
ZFMK-TIS-65487	PHX03	Phoxinus phoxinus	m	2022-08-17	50.8918972	7.2520306	PQ556922	PV942581	SRR34432893	Agger	Rhine	Germany	Nils Sternberg, Temitope Oriowo, Madlen Stange	Qiagen DNeasy ® Blood and Tissue Kit	Novogene GmbH
ZFMK-TIS-65499	PHX15	Phoxinus phoxinus	f	2022-08-17	50.8918972	7.2520306	PQ556934	PV942582	SRR34432932	Agger	Rhine	Germany	Nils Sternberg, Temitope Oriowo, Madlen Stange	Qiagen DNeasy ® Blood and Tissue Kit	Novogene GmbH
ZFMK-TIS-66030	PHX05	Phoxinus phoxinus	m	2022-08-29	50.8682169	7.275405	PQ556949	PV942583	SRR34432931	Naafbach	Rhine	Germany	Nils Sternberg, Temitope Oriowo, Madlen Stange	Qiagen DNeasy ® Blood and Tissue Kit	Novogene GmbH
ZFMK-TIS-66031	PHX23	Phoxinus phoxinus	f	2022-08-29	50.8682169	7.275405	PQ556948	PV942584	SRR34432930	Naafbach	Rhine	Germany	Nils Sternberg, Temitope Oriowo, Madlen Stange	Qiagen DNeasy ® Blood and Tissue Kit	Novogene GmbH
ZFMK-TIS-66046	PHX06	Phoxinus phoxinus	m	2022-08-29	50.8682169	7.275405	PQ556953	PV942585	SRR34432929	Naafbach	Rhine	Germany	Nils Sternberg, Temitope Oriowo, Madlen Stange	Qiagen DNeasy ® Blood and Tissue Kit	Novogene GmbH
ZFMK-TIS-66047	PHX07	Phoxinus phoxinus	m	2022-08-29	50.8682169	7.275405	PQ556954	PV942586	SRR34432928	Naafbach	Rhine	Germany	Nils Sternberg, Temitope Oriowo, Madlen Stange	Qiagen DNeasy ® Blood and Tissue Kit	Novogene GmbH
ZFMK-TIS-66058	PHX24	Phoxinus phoxinus	f	2022-08-29	50.8682169	7.275405	PQ557082	PV942587	SRR34432927	Naafbach	Rhine	Germany	Nils Sternberg, Temitope Oriowo, Madlen Stange	Qiagen DNeasy ® Blood and Tissue Kit	Novogene GmbH
ZFMK-TIS-66086	PHX04	Phoxinus phoxinus	m	2022-08-30	50.841358	7.201399	PQ557106	PV942588	SRR34432926	Agger	Rhine	Germany	Nils Sternberg, Temitope Oriowo, Madlen Stange	Qiagen DNeasy ® Blood and Tissue Kit	Novogene GmbH
ZFMK-TIS-66094	PHX16	Phoxinus phoxinus	f	2022-08-30	50.841358	7.201399	PQ556944	PV942589	SRR34432925	Agger	Rhine	Germany	Nils Sternberg, Temitope Oriowo, Madlen Stange	Qiagen DNeasy ® Blood and Tissue Kit	Novogene GmbH
ZFMK-TIS-66100	PHX17	Phoxinus phoxinus	f	2022-08-30	50.841358	7.201399	PQ556970	PV942590	SRR34432924	Agger	Rhine	Germany	Nils Sternberg, Temitope Oriowo, Madlen Stange	Qiagen DNeasy ® Blood and Tissue Kit	Novogene GmbH
ZFMK-TIS-66114	PHX18	Phoxinus phoxinus	f	2022-08-30	50.841358	7.201399	PQ556974	PV942591	SRR34432923	Agger	Rhine	Germany	Nils Sternberg, Temitope Oriowo, Madlen Stange	Qiagen DNeasy ® Blood and Tissue Kit	Novogene GmbH
ZFMK-TIS-66168	PHX13	Phoxinus phoxinus	m	2022-09-01	50.995836	7.268526	PQ557065	PV942592	SRR34432921	Sülz	Rhine	Germany	Nils Sternberg, Temitope Oriowo, Madlen Stange	Qiagen DNeasy ® Blood and Tissue Kit	Novogene GmbH
ZFMK-TIS-66172	PHX25	Phoxinus phoxinus	f	2022-09-01	50.995836	7.268526	PQ557066	PV942593	SRR34432920	Sülz	Rhine	Germany	Nils Sternberg, Temitope Oriowo, Madlen Stange	Qiagen DNeasy ® Blood and Tissue Kit	Novogene GmbH
ZFMK-TIS-66201	PHX26	Phoxinus phoxinus	f	2022-09-01	50.995836	7.268526	PQ557100	PV942594	SRR34432919	Sülz	Rhine	Germany	Nils Sternberg, Temitope Oriowo, Madlen Stange	Qiagen DNeasy ® Blood and Tissue Kit	Novogene GmbH
ZFMK-TIS-66336	PHX08	Phoxinus phoxinus	m	2022-09-06	50.8019	7.17558	PQ557021	PV942595	SRR34432918	Agger	Rhine	Germany	Nils Sternberg, Temitope Oriowo, Madlen Stange	Qiagen DNeasy ® Blood and Tissue Kit	Novogene GmbH
ZFMK-TIS-66357	PHX19	Phoxinus phoxinus	f	2022-09-06	50.8019	7.17558	PQ557044	PV942596	SRR34432917	Agger	Rhine	Germany	Nils Sternberg, Temitope Oriowo, Madlen Stange	Qiagen DNeasy ® Blood and Tissue Kit	Novogene GmbH
ZFMK-TIS-66363	PHX20	Phoxinus phoxinus	f	2022-09-06	50.8019	7.17558	PQ557043	PV942597	SRR34432916	Agger	Rhine	Germany	Nils Sternberg, Temitope Oriowo, Madlen Stange	Qiagen DNeasy ® Blood and Tissue Kit	Novogene GmbH
ZFMK-TIS-66619	CSK01	Phoxinus csikii	m	2022-09-24	48.28545546	9.81790957	PQ556811	PV942598	SRR34432915	Danube	Danube	Germany	Daniel Oberdorfer, Bezirksfischereiverein e.V. Ehingen/Donau	Qiagen DNeasy ® Blood and Tissue Kit	Novogene GmbH
ZFMK-TIS-66620	CSK13	Phoxinus csikii	f	2022-09-24	48.28545546	9.81790957	PQ556812	PV942599	SRR34432914	Danube	Danube	Germany	Daniel Oberdorfer, Bezirksfischereiverein e.V. Ehingen/Donau	Qiagen DNeasy ® Blood and Tissue Kit	Novogene GmbH
ZFMK-TIS-66622	CSK02	Phoxinus csikii	m	2022-09-24	48.28545546	9.81790957	PQ556809	PV942600	SRR34432913	Danube	Danube	Germany	Daniel Oberdorfer, Bezirksfischereiverein e.V. Ehingen/Donau	Qiagen DNeasy ® Blood and Tissue Kit	Novogene GmbH
ZFMK-TIS-66623	CSK14	Phoxinus csikii	f	2022-09-24	48.28545546	9.81790957	PQ556808	PV942601	SRR34432912	Danube	Danube	Germany	Daniel Oberdorfer, Bezirksfischereiverein e.V. Ehingen/Donau	Qiagen DNeasy ® Blood and Tissue Kit	Novogene GmbH
ZFMK-TIS-66624	CSK15	Phoxinus csikii	f	2022-09-24	48.28545546	9.81790957	PQ556810	PV942602	SRR34432910	Danube	Danube	Germany	Daniel Oberdorfer, Bezirksfischereiverein e.V. Ehingen/Donau	Qiagen DNeasy ® Blood and Tissue Kit	Novogene GmbH
ZFMK-TIS-66626	CSK16	Phoxinus csikii	f	2022-09-24	48.28545546	9.81790957	PQ556798	PV942603	SRR34432909	Danube	Danube	Germany	Daniel Oberdorfer, Bezirksfischereiverein e.V. Ehingen/Donau	Qiagen DNeasy ® Blood and Tissue Kit	Novogene GmbH
ZFMK-TIS-66628	CSK03	Phoxinus csikii	m	2022-09-24	48.28545546	9.81790957	PQ556797	PV942604	SRR34432908	Danube	Danube	Germany	Daniel Oberdorfer, Bezirksfischereiverein e.V. Ehingen/Donau	Qiagen DNeasy ® Blood and Tissue Kit	Novogene GmbH
ZFMK-TIS-66629	CSK04	Phoxinus csikii	m	2022-09-24	48.28545546	9.81790957	PQ556796	PV942605	SRR34432907	Danube	Danube	Germany	Daniel Oberdorfer, Bezirksfischereiverein e.V. Ehingen/Donau	Qiagen DNeasy ® Blood and Tissue Kit	Novogene GmbH
ZFMK-TIS-80124	PHX21	Phoxinus phoxinus	f	2023-06-06	48.269833	5.697253	PQ556914	PV942606	SRR34432906	Anger	Meuse	France	Gaël Denys, Nils Sternberg	Qiagen DNeasy ® Blood and Tissue Kit	Novogene GmbH
ZFMK-TIS-80125	PHX22	Phoxinus phoxinus	f	2023-06-06	48.269833	5.697253	PQ556919	PV942607	SRR34432905	Anger	Meuse	France	Gaël Denys, Nils Sternberg	Qiagen DNeasy ® Blood and Tissue Kit	Novogene GmbH
ZFMK-TIS-80141	PHX09	Phoxinus phoxinus	m	2023-06-06	48.269833	5.697253	PQ556920	PV942608	SRR34432904	Anger	Meuse	France	Gaël Denys, Nils Sternberg	Qiagen DNeasy ® Blood and Tissue Kit	Novogene GmbH
ZFMK-TIS-80142	PHX10	Phoxinus phoxinus	m	2023-06-06	48.269833	5.697253	PQ557080	PV942609	SRR34432903	Anger	Meuse	France	Gaël Denys, Nils Sternberg	Qiagen DNeasy ® Blood and Tissue Kit	Novogene GmbH
ZFMK-TIS-80148	PHX11	Phoxinus phoxinus	m	2023-06-07	48.297736	5.710955	PQ556917	PV942610	SRR34432902	Mouzon	Meuse	France	Gaël Denys, Nils Sternberg	Qiagen DNeasy ® Blood and Tissue Kit	Novogene GmbH
ZFMK-TIS-80150	PHX12	Phoxinus phoxinus	m	2023-06-07	48.297736	5.710955	PQ557102	PV942611	SRR34432901	Mouzon	Meuse	France	Gaël Denys, Nils Sternberg	Qiagen DNeasy ® Blood and Tissue Kit	Novogene GmbH
ZFMK-TIS-80581	CSK09	Phoxinus csikii	f	2023-10-14	49.20618	9.980008	PQ556478	PV942612	SRR34432899	Jagst	Rhine	Germany	Hannes Maunz, Angelsportverein Kirchberg Jagst	Qiagen MagAttract® HMW DNA Kit	Novogene GmbH
ZFMK-TIS-80585	CSK08	Phoxinus csikii	m	2023-10-14	49.20618	9.980008	PQ556489	PV942613	SRR34432898	Jagst	Rhine	Germany	Hannes Maunz, Angelsportverein Kirchberg Jagst	Qiagen MagAttract® HMW DNA Kit	Novogene GmbH
